# Supplementary material for: A Versatile Brij-Linker for One-Step Preparation of Targeted Nanoparticles
Source: Pharmaceutics. 2023 May 4;15(5):1403. doi: 10.3390/pharmaceutics15051403 (PMC10222160; doi:10.3390/pharmaceutics15051403)
Supplement: Supplementary file 1 [file pharmaceutics-15-01403-s001.zip]

Archive with 1 entries (1 files):
- pharmaceutics-2332023-supplementary.pdf
